# Supplementary material for: Heterotypic Stressors Unmask Behavioral Influences of PMAT Deficiency in Mice
Source: Int J Mol Sci. 2023 Nov 18;24(22):16494. doi: 10.3390/ijms242216494 (PMC10671398; doi:10.3390/ijms242216494)
Supplement: Supplementary file 1 [file ijms-24-16494-s001.zip]

Archive with 1 entries (1 files):
- ijms-2627478-supplementary.pdf
